# Supplementary material for: Treatment burden in multimorbidity: an integrative review
Source: BMC Prim Care. 2024 Sep 28;25:352. doi: 10.1186/s12875-024-02586-z (PMC11438421; doi:10.1186/s12875-024-02586-z)
Supplement: Supplementary file 3 [file 12875_2024_2586_MOESM3_ESM.xlsx]

## Sheet: Observational
Quantative study (observational)
ID	First Author	Year	Purpose & Aim	Country	Sample	Recruitment setting	Total N	mean age (SD)	Age range	Median age	age IQR	65 years or above, N	65 years or above, %	Female N	Female %	Education level (High school or above), N	Education level (High school or above), %	Race (Non-white), N	Race (Non-white), %	Multimorbidity/Comorbidity	Multmorbidity definition	Multimorbidity (or Comorbidity) scale	Multimorbidity (or Comorbidity) list	Mean number of Multimorbidity (or Comorbidity) (SD)	Median number of Multimorbidity (or Comorbidity) (IQR)	Research design	Research Design by time	Mixed-method study	Uses structured measurement that specifically measures treatment burden	Treatment burden: conceptual definition	Treatment burden: conceptual definition Reference: Author (Year) Title in memo	Treatment burden: Operational definition	Treatment burden score mean (SD)	Treatment burden score median (IQR)	Treatment burden score Grouping_list	Treatment burden score Grouping_meaning	Treatment burden score Grouping_N (%)	Treatment burden measurement's psychometric properties * Reliability (Internal consistenancy)	Variables (type)	Variable	Variable (measurement)	Variable (operational definition)	Statistical analysis type	Variables (Results_signficance)	Variables (results)

## Sheet: Interventional
Interventional study										Exp_group characteristics												Ctrl_group
ID	First Author	Year	Purpose	Country	Sample	Recruitment setting	Total N	Exp_group N	Control_group N	mean age (SD)	Age range	Median age	age IQR	65 years or above, N	65 years or above, %	Female N	Female %	Education level (High school or above), N	Education level (High school or above), %	Race (Non-white), N	Race (Non-white), %	mean age (SD)	Age range	Median age	age IQR	65 years or above, N	65 years or above, %	Female N	Female %	Education level (High school or above), N	Education level (High school or above), %	Race (Non-white), N	Race (Non-white), %		Multimorbidity/Comorbidity	Multmorbidity definition	Multimorbidity (or Comorbidity) scale	Multimorbidity (or Comorbidity) list	Mean number of Multimorbidity (or Comorbidity) (SD)	Median number of Multimorbidity (or Comorbidity) (IQR)	Research design	Random assignment method	Theoretical model	The utilization of TB in study	TB domains as CONTENTS	Treatment burden: conceptual definition	Intervention (Name)	Intervention (Aim)	Intervention (Content)
[truncated: 20 more columns]

## Sheet: Instrument development
Quantative study (observational)
ID	First Author	Year	Purpose	Country	Sample	Recruitment setting	Total N	mean age (SD)	Age range	Median age	age IQR	65 years or above, N	65 years or above, %	Female N	Female %	Education level (High school or above), N	Education level (High school or above), %	Race (Non-white), N	Race (Non-white), %	Multimorbidity/Comorbidity	Multmorbidity definition	Multimorbidity (or Comorbidity) scale	Multimorbidity (or Comorbidity) list	Mean number of Multimorbidity (or Comorbidity) (SD)	Median number of Multimorbidity (or Comorbidity) (IQR)	Original paper/translation paper	Treatment burden: conceptual definition	Treatment burden: conceptual definition First Author (Year)	Measurement of TB	(For the translated version) the original tool name	Operational definition of TB measurement	Scale (e.g., 0-7 likert scale)	Total score range	Number of items	Treatment burden score mean (SD)	Treatment burden score median (IQR)	Cut off score	Questionnaire # number	contents

## Sheet: Qualitative study
Qualitative study																												Characteristics of treatment burden
ID	First Author	Year	Purpose	Country	Sample	Recruitment setting	Total N	mean age (SD)	Age range	Median age	age IQR	65 years or above, N	65 years or above, %	Female N	Female %	Education level (High school or above), N	Education level (High school or above), %	Race (Non-white), N	Race (Non-white), %	Multimorbidity/Comorbidity	Multmorbidity definition	Multimorbidity scale	Multimorbidity list	Mean number of multimorbidity (SD)	Median of multimorbidity (IQR)	Participants included interview	data collection methods	Definition of treatment burden	Themes	Subthemes	Explanation	Quotation	Antecedents : Patient characteristics (gender, age etc)	Antecedents : Treatment characteristics (type and duration of treatment)	Antecedents : patient identity and values	Antecedents : chronic disease conditions (type of severity and duration of disease)	Antecedents : family circumstances (level of support, engagement, caring, single/married etc)	Antecedents : others	health outcomes : adherence to treatment	health outcomes : health and wellbeing and qol (social, physical, mental)	health outcomes : economic costs and resource use	health outcomes: family and social relationships	health outcomes : worsening of symptoms/disease	health outcomes : employment/education	health outcomes : others
